# Supplementary material for: ﻿Molecular species delimitation and description of a new species of Phenacogaster (Teleostei, Characidae) from the southern Amazon basin
Source: Zookeys. 2023 May 26;1164:1–21. doi: 10.3897/zookeys.1164.102436 (PMC10239021; doi:10.3897/zookeys.1164.102436)
Supplement: XML Treatment for Phenacogaster lucenae [file zookeys.1164.102436-treatment1.xml]

<!DOCTYPE tp:taxon-treatment
  PUBLIC "-//TaxonX//DTD Taxonomic Treatment Publishing DTD v0 20100105//EN" "tax-treatment-NSO.dtd">
<tp:taxon-treatment xmlns:tp="http://www.plazi.org/taxpub"><tp:treatment-meta><kwd-group><label>Taxon classification</label><kwd>
                <named-content content-type="kingdom">Animalia</named-content>
              </kwd><kwd>
                <named-content content-type="order">Characiformes</named-content>
              </kwd><kwd>
                <named-content content-type="family">Characidae</named-content>
              </kwd></kwd-group><mixed-citation publication-type="journal"><person-group><name><surname>Souza</surname><given-names>Camila S.</given-names></name><name><surname>Mattox</surname><given-names>George M. T.</given-names></name><name><surname>Vita</surname><given-names>George</given-names></name><name><surname>Ochoa</surname><given-names>Luz E.</given-names></name><name><surname>Melo</surname><given-names>Bruno F.</given-names></name><name><surname>Oliveira</surname><given-names>Claudio</given-names></name></person-group><article-title>﻿Molecular species delimitation and description of a new species of <italic><tp:taxon-name><tp:taxon-name-part taxon-name-part-type="genus" reg="Phenacogaster">Phenacogaster</tp:taxon-name-part></tp:taxon-name></italic> (<tp:taxon-name><tp:taxon-name-part taxon-name-part-type="subclass">Teleostei</tp:taxon-name-part></tp:taxon-name>, <tp:taxon-name><tp:taxon-name-part taxon-name-part-type="family">Characidae</tp:taxon-name-part></tp:taxon-name>) from the southern Amazon basin</article-title><source>Zookeys</source><day>26</day><month>05</month><year>2023</year><volume>1164</volume><fpage>1</fpage><lpage>21</lpage><pub-id pub-id-type="doi">10.3897/zookeys.1164.102436</pub-id></mixed-citation></tp:treatment-meta><tp:nomenclature><label>﻿</label><tp:taxon-name>
              <object-id xmlns:xlink="http://www.w3.org/1999/xlink" content-type="arpha" xlink:type="simple">6E0DB71B-9823-5787-B608-74ECE1FB566F</object-id>
              <tp:taxon-name-part taxon-name-part-type="genus" reg="Phenacogaster">Phenacogaster</tp:taxon-name-part>
              <tp:taxon-name-part taxon-name-part-type="species" reg="lucenae">lucenae</tp:taxon-name-part>
              <object-id xmlns:xlink="http://www.w3.org/1999/xlink" content-type="zoobank" xlink:type="simple">https://zoobank.org/22F1F5CC-705D-406D-BA0F-7386E434C963</object-id>
            </tp:taxon-name><tp:taxon-status xmlns:xlink="http://www.w3.org/1999/xlink" xlink:type="simple">sp. nov.</tp:taxon-status><xref ref-type="fig" rid="F2">Fig. 2</xref><xref ref-type="table" rid="T2">, Table 2</xref><tp:nomenclature-citation-list><tp:nomenclature-citation><tp:taxon-name>
                  <tp:taxon-name-part taxon-name-part-type="genus" reg="Phenacogaster">Phenacogaster</tp:taxon-name-part>
                </tp:taxon-name><comment>sp. Xingu: <xref ref-type="bibr" rid="B33">Souza et al. 2022</xref>: 9, figs 3, 5 [molecular phylogeny; cited in figures also as <tp:taxon-name><tp:taxon-name-part taxon-name-part-type="genus" reg="Phenacogaster">Phenacogaster</tp:taxon-name-part></tp:taxon-name> sp. Xingu].</comment></tp:nomenclature-citation></tp:nomenclature-citation-list></tp:nomenclature><tp:treatment-sec sec-type="type material" id="SECID0ETGAG"><title>Type material.</title><p><bold><italic>Holotype</italic>.</bold> MZUSP 126754, 26.7 mm <abbrev xmlns:xlink="http://www.w3.org/1999/xlink" xlink:title="standard length" id="ABBRID0E5GAG" xlink:type="simple">SL</abbrev>, Brazil, Pará, Novo Progresso, Amazon basin, Rio Xingu, stream affluent of Rio Curuá, <named-content xmlns:xlink="http://www.w3.org/1999/xlink" content-type="dwc:verbatimCoordinates" xlink:type="simple"><named-content content-type="geo-json" specific-use="{&#34;type&#34;:&#34;Point&#34;,&#34;coordinates&#34;:[-54.968361,-8.499722]}" id="NCID0EFHAG" xlink:type="simple">08°29'59"S, 54°58'06.1"W</named-content></named-content>, 08 Aug 2015, F.C.P Dagosta, M.M.F. Marinho, P. Camelier, V. Giovannetti.</p><p><bold><italic>Paratypes</italic></bold>: All from Brazil, Amazon basin, Rio Xingu. LBP 15807, 2, 21.5–28.1 mm <abbrev xmlns:xlink="http://www.w3.org/1999/xlink" xlink:title="standard length" id="ABBRID0ERHAG" xlink:type="simple">SL</abbrev>, Mato Grosso, Querência, Rio Feio, <named-content xmlns:xlink="http://www.w3.org/1999/xlink" content-type="dwc:verbatimCoordinates" xlink:type="simple"><named-content content-type="geo-json" specific-use="{&#34;type&#34;:&#34;Point&#34;,&#34;coordinates&#34;:[-52.271139,-12.555694]}" id="NCID0EYHAG" xlink:type="simple">12°33'20.5"S, 52°16'16.1"W</named-content></named-content>, 31 Jul 2012, C. Oliveira, M. Taylor, G.J.C. Silva, J.H.M. Martinez. LBP 15835, 2, (tissue: 64949) 19.3–26.9 mm <abbrev xmlns:xlink="http://www.w3.org/1999/xlink" xlink:title="standard length" id="ABBRID0E4HAG" xlink:type="simple">SL</abbrev>, Mato Grosso, Querência, Rio Suiá-Missu, Rio Feio, <named-content xmlns:xlink="http://www.w3.org/1999/xlink" content-type="dwc:verbatimCoordinates" xlink:type="simple"><named-content content-type="geo-json" specific-use="{&#34;type&#34;:&#34;Point&#34;,&#34;coordinates&#34;:[-52.341611,-12.532139]}" id="NCID0EEIAG" xlink:type="simple">12°31'55.7"S, 52°20'29.8"W</named-content></named-content>, 31 Jul 2012, C. Oliveira, M. Taylor, G.J.C. Silva, J.H.M. Martinez. LBP 16061, 9, 22.9–35.4 mm <abbrev xmlns:xlink="http://www.w3.org/1999/xlink" xlink:title="standard length" id="ABBRID0EJIAG" xlink:type="simple">SL</abbrev>, Mato Grosso, Primavera do Leste, Rio Culuene, Córrego Xavante, <named-content xmlns:xlink="http://www.w3.org/1999/xlink" content-type="dwc:verbatimCoordinates" xlink:type="simple"><named-content content-type="geo-json" specific-use="{&#34;type&#34;:&#34;Point&#34;,&#34;coordinates&#34;:[-53.927222,-14.640000]}" id="NCID0EQIAG" xlink:type="simple">14°38'24"S, 53°55'38"W</named-content></named-content>, 05 Aug 2012, C. Oliveira, M. Taylor, G.J.C. Silva, J.H.M. Martinez. LBP 25217, 1, (tissue: 94032) 30.5 mm <abbrev xmlns:xlink="http://www.w3.org/1999/xlink" xlink:title="standard length" id="ABBRID0EVIAG" xlink:type="simple">SL</abbrev>, Pará, Altamira, Rio Treze de Maio, <named-content xmlns:xlink="http://www.w3.org/1999/xlink" content-type="dwc:verbatimCoordinates" xlink:type="simple"><named-content content-type="geo-json" specific-use="{&#34;type&#34;:&#34;Point&#34;,&#34;coordinates&#34;:[-55.035861,-8.651917]}" id="NCID0E3IAG" xlink:type="simple">08°39'06.9"S, 55°02'09.1"W</named-content></named-content>, 24 Sep 2017, A.C. Dias, C.S. Souza, C. Souto, N. Flausino Jr, R. Devidé. LBP 30738, 1, 38.0 mm <abbrev xmlns:xlink="http://www.w3.org/1999/xlink" xlink:title="standard length" id="ABBRID0EBJAG" xlink:type="simple">SL</abbrev>, Mato Grosso, Primavera do Leste, Rio Culuene, Córrego Xavante, <named-content xmlns:xlink="http://www.w3.org/1999/xlink" content-type="dwc:verbatimCoordinates" xlink:type="simple"><named-content content-type="geo-json" specific-use="{&#34;type&#34;:&#34;Point&#34;,&#34;coordinates&#34;:[-53.927222,-14.640000]}" id="NCID0EIJAG" xlink:type="simple">14°38'24"S, 53°55'38"W</named-content></named-content>, 23 Aug 2021, C.S. Souza, L. Reia, G.S.C. Silva, E.V. Ywamoto. LBP 32224, 1, 30.3 mm <abbrev xmlns:xlink="http://www.w3.org/1999/xlink" xlink:title="standard length" id="ABBRID0ENJAG" xlink:type="simple">SL</abbrev>, Pará, Altamira, Castelo dos Sonhos, Rio Iriri, waterfall in Rio Curuá, <named-content xmlns:xlink="http://www.w3.org/1999/xlink" content-type="dwc:verbatimCoordinates" xlink:type="simple"><named-content content-type="geo-json" specific-use="{&#34;type&#34;:&#34;Point&#34;,&#34;coordinates&#34;:[-55.089444,-8.318611]}" id="NCID0EUJAG" xlink:type="simple">08°19'07"S, 55°05'22"W</named-content></named-content>, 23 Aug 2022, T. Faria, G.S.C. Silva. MZUSP 97621, 49, 21.6–33.6 mm <abbrev xmlns:xlink="http://www.w3.org/1999/xlink" xlink:title="standard length" id="ABBRID0EZJAG" xlink:type="simple">SL</abbrev> (7 c&amp;s, 22.0–32.5 mm <abbrev xmlns:xlink="http://www.w3.org/1999/xlink" xlink:title="standard length" id="ABBRID0E4JAG" xlink:type="simple">SL</abbrev>), Pará, Altamira, Amazon basin, Rio Curuá-Iriri, <named-content xmlns:xlink="http://www.w3.org/1999/xlink" content-type="dwc:verbatimCoordinates" xlink:type="simple"><named-content content-type="geo-json" specific-use="{&#34;type&#34;:&#34;Point&#34;,&#34;coordinates&#34;:[-55.111111,-8.254722]}" id="NCID0EEKAG" xlink:type="simple">08°15'17"S, 55°06'40"W</named-content></named-content>, 27 Oct 2007, J.L.O. Birindelli, L.M. Souza, A.L. Netto-Ferreira, M.H. Sabaj, N.K. Lujan. MZUSP 120058, 28, 20.4–34.9 mm <abbrev xmlns:xlink="http://www.w3.org/1999/xlink" xlink:title="standard length" id="ABBRID0EJKAG" xlink:type="simple">SL</abbrev> (5 c&amp;s, 22.7–29.9 mm <abbrev xmlns:xlink="http://www.w3.org/1999/xlink" xlink:title="standard length" id="ABBRID0ENKAG" xlink:type="simple">SL</abbrev>), collected with holotype.</p></tp:treatment-sec><tp:treatment-sec sec-type="Non-type specimens" id="SECID0ERKAG"><title>Non-type specimens.</title><p>LBP 32258, 1, 28.3 mm <abbrev xmlns:xlink="http://www.w3.org/1999/xlink" xlink:title="standard length" id="ABBRID0EXKAG" xlink:type="simple">SL</abbrev>, Mato Grosso, Sinop, Rio Tapajós, Rio Teles Pires, Arroio São José, Tujá, <named-content xmlns:xlink="http://www.w3.org/1999/xlink" content-type="dwc:verbatimCoordinates" xlink:type="simple"><named-content content-type="geo-json" specific-use="{&#34;type&#34;:&#34;Point&#34;,&#34;coordinates&#34;:[-55.427164,-11.601242]}" id="NCID0E5KAG" xlink:type="simple">11°36'04.47"S, 55°25'37.79"W</named-content></named-content>, 25 Aug 2022, T. Faria, G.S.C. Silva. LBP 32321, 14, 19.0–25.7 mm <abbrev xmlns:xlink="http://www.w3.org/1999/xlink" xlink:title="standard length" id="ABBRID0EDLAG" xlink:type="simple">SL</abbrev> (4 c&amp;s, 18.8–22.7 mm <abbrev xmlns:xlink="http://www.w3.org/1999/xlink" xlink:title="standard length" id="ABBRID0EHLAG" xlink:type="simple">SL</abbrev>), Mato Grosso, Guarantã do Norte, Rio Tapajós, Rio Teles Pires, igarapé of Rio Braço Norte, <named-content xmlns:xlink="http://www.w3.org/1999/xlink" content-type="dwc:verbatimCoordinates" xlink:type="simple"><named-content content-type="geo-json" specific-use="{&#34;type&#34;:&#34;Point&#34;,&#34;coordinates&#34;:[-55.030556,-9.948333]}" id="NCID0EOLAG" xlink:type="simple">09°56'54"S, 55°01'50"W</named-content></named-content>, 24 Aug 2022, T. Faria, G.S.C. Silva. LBP 32332, 1, 22.6 mm <abbrev xmlns:xlink="http://www.w3.org/1999/xlink" xlink:title="standard length" id="ABBRID0ETLAG" xlink:type="simple">SL</abbrev>, Mato Grosso, Sinop, Rio Tapajós, Rio Teles Pires, Arroio São José, Tujá, <named-content xmlns:xlink="http://www.w3.org/1999/xlink" content-type="dwc:verbatimCoordinates" xlink:type="simple"><named-content content-type="geo-json" specific-use="{&#34;type&#34;:&#34;Point&#34;,&#34;coordinates&#34;:[-55.427164,-11.601242]}" id="NCID0E1LAG" xlink:type="simple">11°36'04.47"S, 55°25'37.79"W</named-content></named-content>, 27 Aug 2022, T. Faria, G.S.C. Silva. MZUSP 97708, 8, 27.3–32.4 mm <abbrev xmlns:xlink="http://www.w3.org/1999/xlink" xlink:title="standard length" id="ABBRID0E6LAG" xlink:type="simple">SL</abbrev>, Mato Grosso, Santo Antonio do Leste, Araguaia basin, Rio das Mortes, Rio Suspiro, <named-content xmlns:xlink="http://www.w3.org/1999/xlink" content-type="dwc:verbatimCoordinates" xlink:type="simple"><named-content content-type="geo-json" specific-use="{&#34;type&#34;:&#34;Point&#34;,&#34;coordinates&#34;:[-54.083333,-14.875000]}" id="NCID0EGMAG" xlink:type="simple">14°52'30.0"S, 54°05'0.0"W</named-content></named-content>, 18 Jan 2002, N.A. Menezes, O.T. Oyakawa, G.M. Guazzelli, R. Quevedo. MZUSP 118678, 8, 26.9–29.6, Mato Grosso, Santo Antonio do Leste, Araguaia basin, Rio das Mortes, Rio Suspiro, <named-content xmlns:xlink="http://www.w3.org/1999/xlink" content-type="dwc:verbatimCoordinates" xlink:type="simple"><named-content content-type="geo-json" specific-use="{&#34;type&#34;:&#34;Point&#34;,&#34;coordinates&#34;:[-54.083742,-14.875256]}" id="NCID0EOMAG" xlink:type="simple">14°52'30.92"S, 54°05'1.47"W</named-content></named-content>, 17 Nov 2014, F.C.P. Dagosta, W.M. Ohara, V. Giovannetti.</p></tp:treatment-sec><tp:treatment-sec sec-type="diagnosis" id="SECID0ETMAG"><title>Diagnosis.</title><p><italic><tp:taxon-name><tp:taxon-name-part taxon-name-part-type="genus" reg="Phenacogaster">Phenacogaster</tp:taxon-name-part><tp:taxon-name-part taxon-name-part-type="species" reg="lucenae">lucenae</tp:taxon-name-part></tp:taxon-name></italic> is distinguished from all congeners except <italic><tp:taxon-name><tp:taxon-name-part taxon-name-part-type="genus" reg="Phenacogaster">P.</tp:taxon-name-part><tp:taxon-name-part taxon-name-part-type="species" reg="tegata">tegata</tp:taxon-name-part></tp:taxon-name></italic> (Eigenmann, 1911), <italic><tp:taxon-name><tp:taxon-name-part taxon-name-part-type="genus" reg="Phenacogaster">P.</tp:taxon-name-part><tp:taxon-name-part taxon-name-part-type="species" reg="carteri">carteri</tp:taxon-name-part></tp:taxon-name></italic> (Norman, 1934), <italic><tp:taxon-name><tp:taxon-name-part taxon-name-part-type="genus" reg="Phenacogaster">P.</tp:taxon-name-part><tp:taxon-name-part taxon-name-part-type="species" reg="napoatilis">napoatilis</tp:taxon-name-part></tp:taxon-name></italic> Lucena &amp; Malabarba, 2010, and <italic><tp:taxon-name><tp:taxon-name-part taxon-name-part-type="genus" reg="Phenacogaster">P.</tp:taxon-name-part><tp:taxon-name-part taxon-name-part-type="species" reg="capitulata">capitulata</tp:taxon-name-part></tp:taxon-name></italic> Lucena &amp; Malabarba, 2010 by having an incomplete lateral line (vs. complete lateral line). It differs from <italic><tp:taxon-name><tp:taxon-name-part taxon-name-part-type="genus" reg="Phenacogaster">P.</tp:taxon-name-part><tp:taxon-name-part taxon-name-part-type="species" reg="tegata">tegata</tp:taxon-name-part></tp:taxon-name></italic> by the presence of a round or slightly longitudinal oval humeral blotch near the pseudotympanum and distant from the vertical through dorsal-fin origin (vs. humeral blotch longitudinally elongated distant from pseudotympanum, closer to vertical through dorsal-fin origin). The new species differs from <italic><tp:taxon-name><tp:taxon-name-part taxon-name-part-type="genus" reg="Phenacogaster">P.</tp:taxon-name-part><tp:taxon-name-part taxon-name-part-type="species" reg="carteri">carteri</tp:taxon-name-part></tp:taxon-name></italic> by having a humeral blotch in males and females (vs. absence of humeral blotch in both sexes) and from <italic><tp:taxon-name><tp:taxon-name-part taxon-name-part-type="genus" reg="Phenacogaster">P.</tp:taxon-name-part><tp:taxon-name-part taxon-name-part-type="species" reg="napoatilis">napoatilis</tp:taxon-name-part></tp:taxon-name></italic> and <italic><tp:taxon-name><tp:taxon-name-part taxon-name-part-type="genus" reg="Phenacogaster">P.</tp:taxon-name-part><tp:taxon-name-part taxon-name-part-type="species" reg="capitulata">capitulata</tp:taxon-name-part></tp:taxon-name></italic> by having a humeral blotch in both sexes (vs. absence of humeral blotch in males). In addition to the incomplete lateral line (vs. complete), <italic><tp:taxon-name><tp:taxon-name-part taxon-name-part-type="genus" reg="Phenacogaster">P.</tp:taxon-name-part><tp:taxon-name-part taxon-name-part-type="species" reg="lucenae">lucenae</tp:taxon-name-part></tp:taxon-name></italic> differs from <italic><tp:taxon-name><tp:taxon-name-part taxon-name-part-type="genus" reg="Phenacogaster">P.</tp:taxon-name-part><tp:taxon-name-part taxon-name-part-type="species" reg="retropinna">retropinna</tp:taxon-name-part></tp:taxon-name></italic> Lucena &amp; Malabarba, 2010 by the anal-fin origin at vertical through base of first or second dorsal-fin branched ray (vs. anal-fin origin located posteriorly to that point), and from <italic><tp:taxon-name><tp:taxon-name-part taxon-name-part-type="genus" reg="Phenacogaster">P.</tp:taxon-name-part><tp:taxon-name-part taxon-name-part-type="species" reg="ojitata">ojitata</tp:taxon-name-part></tp:taxon-name></italic> Lucena &amp; Malabarba, 2010 by the round caudal peduncle blotch slightly reaching over the middle caudal-fin rays (vs. a diamond-shaped caudal peduncle blotch and further extending over the middle caudal-fin rays).</p></tp:treatment-sec><tp:treatment-sec sec-type="description" id="SECID0E4QAG"><title>Description.</title><p>Morphometric data summarized in Table <xref ref-type="table" rid="T2">2</xref>. Body compressed. Dorsal profile convex from anterior tip of upper jaw to origin of dorsal fin with a slight concavity in occipital region; slightly straight from dorsal-fin base to origin of adipose fin and slightly concave from that point to base of dorsal procurrent caudal-fin rays. Ventral profile of body convex from tip of lower jaw to anal-fin origin, straight along anal-fin base, straight to slightly concave from that point to ventral procurrent caudal-fin rays. Preventral area flattened with two longitudinal series of elongate scales overlapping; scales different in shape from remaining body scales and forming zigzag pattern in ventral view. Pseudotympanum triangular extending from region of rib of fifth vertebra to anterior border of rib of sixth vertebra.</p><table-wrap id="T2" position="float" orientation="portrait"><label>Table 2.</label><caption><p>Morphometric data of <italic><tp:taxon-name><tp:taxon-name-part taxon-name-part-type="genus" reg="Phenacogaster">Phenacogaster</tp:taxon-name-part><tp:taxon-name-part taxon-name-part-type="species" reg="lucenae">lucenae</tp:taxon-name-part></tp:taxon-name></italic> (<italic>n</italic> = 32 including holotype and paratypes). All from the Rio Xingu. Range includes holotype. <abbrev xmlns:xlink="http://www.w3.org/1999/xlink" xlink:title="standard deviation" id="ABBRID0E4RAG" xlink:type="simple">SD</abbrev> = standard deviation.</p></caption><table id="TID0E1BAI" rules="all"><tbody><tr><th rowspan="1" colspan="1"/><th rowspan="1" colspan="1">Holotype</th><th rowspan="1" colspan="1">Range</th><th rowspan="1" colspan="1">Mean</th><th rowspan="1" colspan="1">
                      <abbrev xmlns:xlink="http://www.w3.org/1999/xlink" xlink:title="standard deviation" id="ABBRID0EWSAG" xlink:type="simple">SD</abbrev>
                    </th></tr><tr><td rowspan="1" colspan="1">Standard length (<abbrev xmlns:xlink="http://www.w3.org/1999/xlink" xlink:title="standard length" id="ABBRID0E6SAG" xlink:type="simple">SL</abbrev>) (mm)</td><td rowspan="1" colspan="1">26.7</td><td rowspan="1" colspan="1">24.1–38</td><td rowspan="1" colspan="1">29.5</td><td rowspan="1" colspan="1">–</td></tr><tr><td rowspan="1" colspan="5">
                      <bold>Percentages of standard length</bold>
                    </td></tr><tr><td rowspan="1" colspan="1">Greatest body depth</td><td rowspan="1" colspan="1">31.5</td><td rowspan="1" colspan="1">29.4–36.2</td><td rowspan="1" colspan="1">32.6</td><td rowspan="1" colspan="1">1.8</td></tr><tr><td rowspan="1" colspan="1">Snout to dorsal-fin origin</td><td rowspan="1" colspan="1">53.3</td><td rowspan="1" colspan="1">50.6–55.3</td><td rowspan="1" colspan="1">53.1</td><td rowspan="1" colspan="1">1.1</td></tr><tr><td rowspan="1" colspan="1">Snout to pectoral-fin origin</td><td rowspan="1" colspan="1">26.7</td><td rowspan="1" colspan="1">26.6–31.5</td><td rowspan="1" colspan="1">28.5</td><td rowspan="1" colspan="1">1.3</td></tr><tr><td rowspan="1" colspan="1">Snout to pelvic-fin origin</td><td rowspan="1" colspan="1">42.7</td><td rowspan="1" colspan="1">39.1–44.</td><td rowspan="1" colspan="1">41.6</td><td rowspan="1" colspan="1">1.2</td></tr><tr><td rowspan="1" colspan="1">Snout to anal-fin origin</td><td rowspan="1" colspan="1">53.8</td><td rowspan="1" colspan="1">51.3–58.9</td><td rowspan="1" colspan="1">55.4</td><td rowspan="1" colspan="1">2.0</td></tr><tr><td rowspan="1" colspan="1">Dorsal-fin origin to hypural joint</td><td rowspan="1" colspan="1">51.5</td><td rowspan="1" colspan="1">48–54.3</td><td rowspan="1" colspan="1">51.2</td><td rowspan="1" colspan="1">1.6</td></tr><tr><td rowspan="1" colspan="1">Dorsal-fin origin to anal-fin origin</td><td rowspan="1" colspan="1">31.2</td><td rowspan="1" colspan="1">30.2–36.9</td><td rowspan="1" colspan="1">33.0</td><td rowspan="1" colspan="1">1.7</td></tr><tr><td rowspan="1" colspan="1">Dorsal-fin origin to pelvic-fin origin</td><td rowspan="1" colspan="1">32.3</td><td rowspan="1" colspan="1">31.9–37.6</td><td rowspan="1" colspan="1">34.4</td><td rowspan="1" colspan="1">1.5</td></tr><tr><td rowspan="1" colspan="1">Dorsal-fin origin to pectoral-fin origin</td><td rowspan="1" colspan="1">38.9</td><td rowspan="1" colspan="1">36–41.3</td><td rowspan="1" colspan="1">38.4</td><td rowspan="1" colspan="1">1.4</td></tr><tr><td rowspan="1" colspan="1">Caudal-peduncle depth</td><td rowspan="1" colspan="1">9.1</td><td rowspan="1" colspan="1">8.6–11.4</td><td rowspan="1" colspan="1">9.8</td><td rowspan="1" colspan="1">0.7</td></tr><tr><td rowspan="1" colspan="1">Pectoral-fin length</td><td rowspan="1" colspan="1">16.6</td><td rowspan="1" colspan="1">16.5–22.8</td><td rowspan="1" colspan="1">20.2</td><td rowspan="1" colspan="1">1.8</td></tr><tr><td rowspan="1" colspan="1">Pelvic-fin length</td><td rowspan="1" colspan="1">15.2</td><td rowspan="1" colspan="1">14.1–20.4</td><td rowspan="1" colspan="1">17.5</td><td rowspan="1" colspan="1">1.6</td></tr><tr><td rowspan="1" colspan="1">Head length</td><td rowspan="1" colspan="1">28</td><td rowspan="1" colspan="1">24–29.5</td><td rowspan="1" colspan="1">27.1</td><td rowspan="1" colspan="1">1.2</td></tr><tr><td rowspan="1" colspan="5">
                      <bold>Percentages of head length</bold>
                    </td></tr><tr><td rowspan="1" colspan="1">Snout length</td><td rowspan="1" colspan="1">26.5</td><td rowspan="1" colspan="1">23.4–31.4</td><td rowspan="1" colspan="1">26.8</td><td rowspan="1" colspan="1">1.9</td></tr><tr><td rowspan="1" colspan="1">Orbital diameter</td><td rowspan="1" colspan="1">36.2</td><td rowspan="1" colspan="1">34–42.9</td><td rowspan="1" colspan="1">37.7</td><td rowspan="1" colspan="1">2.1</td></tr><tr><td rowspan="1" colspan="1">Interorbital width</td><td rowspan="1" colspan="1">27</td><td rowspan="1" colspan="1">24.4 – 31.5</td><td rowspan="1" colspan="1">27.5</td><td rowspan="1" colspan="1">1.9</td></tr></tbody></table></table-wrap><p>Mouth terminal, lower jaw slightly shorter than upper jaw; posterior tip of maxilla reaching vertical at midpoint of second infraorbital. Premaxillary teeth in two rows. Outer row with 6(4), 7(3), 8(4), 9(4), or 10(1) total teeth, divided in medial and lateral sections by gap; medial section with 2(6), 3(9) or 4(1) tricuspid teeth; lateral section with 3(1), 4(4), 5(5), or 6(6) conical teeth. Inner row with 8(1), 9(2), 10(6), 11(4), or 12(3) teeth, 3(2), 4(6), or 5(8) tricuspid teeth followed by 4(3), 5(1), 6(7), 7(3), or 8(2) conical teeth. Maxilla with 20(1), 21(2), 22(1), 23(1), 24(1), 25(1), 26(2), 27(5), or 29(1) conical teeth. Dentary with single row of 14(1), 15(1), 16(1), 17(3), 18(5), 19 (3), 20(1), or 21(1) teeth, with 4(2), 5(1), 6(7), 7(5), or 8(1) tricuspid teeth followed by 10(3), 11(5), 12(5), 13(1), or 14(2) conical teeth (Fig. <xref ref-type="fig" rid="F3">3</xref>).</p><p>Dorsal-fin rays ii,8(7) or 9*(17). Anal-fin rays iii-v,29(2), 30(8), 31(3), 32*(4), 33(6), or 34(1). Pectoral fin rays i,11*(13) or i,12(12). Pelvic-fin rays i,7*(28); its tip reaching beyond anal-fin origin. Lateral line incomplete. Longitudinal line of scales 32(2), 33(2), 34*(19), or 36(4). Pored scales 8(6), 9*(9), 10(3), 11(5), 12(4), 13(1), 14 (3), or 16(1); some specimens with 2(3) or 3(3) perforated scales anterior to last vertical series of scales. Scale series between lateral line and dorsal-fin origin 5(3), 6*(22), or 7(5). Scale series between lateral line and anal-fin origin 4(12), 5*(14), or 6(4). Gill rakers on upper limb of first gill arch 3(10) or 4(6); gill rakers on lower limb 7(10) or 8(6). Total vertebrae 33(1), 35(9), 36(1), or 37(1): precaudal 14(1), 15(11), or 16(1), caudal 19(1), 20(9), or 21(3). Supraneurals 3(1), 4(13), or 5(2).</p></tp:treatment-sec><tp:treatment-sec sec-type="Color in alcohol" id="SECID0EE3AG"><title>Color in alcohol.</title><p>Overall ground coloration pale yellow (Fig. <xref ref-type="fig" rid="F2">2A</xref>). Dorsolateral region of body with melanophores along margins of scales. Ventrolateral region less pigmented. Thin lines of melanophores accompanying myosepta along flanks, more evident in the hypaxial musculature. Females and males with rounded or slightly longitudinally oval humeral blotch immediately posterior to pseudotympanum, covering roughly three to five scale rows vertically and two to five scales longitudinally. Caudal peduncle with circular patch of melanophores covering whole caudal peduncle depth and reaching base of caudal-fin middle rays. Thin line of melanophores extending along horizontal septum between humeral and caudal peduncle blotches. Anal, pelvic, pectoral, and dorsal fins scattered by small melanophores. Adipose fin hyaline (Fig. <xref ref-type="fig" rid="F2">2</xref>).</p><fig id="F2" position="float" orientation="portrait"><object-id xmlns:xlink="http://www.w3.org/1999/xlink" content-type="doi" xlink:type="simple">10.3897/zookeys.1164.102436.figure2</object-id><object-id xmlns:xlink="http://www.w3.org/1999/xlink" content-type="arpha" xlink:type="simple">72849446-341C-51FB-A6DF-AEC86895BFBD</object-id><label>Figure 2.</label><caption><p><italic><tp:taxon-name><tp:taxon-name-part taxon-name-part-type="genus" reg="Phenacogaster">Phenacogaster</tp:taxon-name-part><tp:taxon-name-part taxon-name-part-type="species" reg="lucenae">lucenae</tp:taxon-name-part></tp:taxon-name></italic><bold>A</bold> MZUSP 126754, holotype, 26.7 mm <abbrev xmlns:xlink="http://www.w3.org/1999/xlink" xlink:title="standard length" id="ABBRID0EH4AG" xlink:type="simple">SL</abbrev>, Brazil, Pará, Novo Progresso, Xingu basin, stream affluent of Rio Curuá <bold>B</bold> LBP 30738, paratype, 38.1 mm <abbrev xmlns:xlink="http://www.w3.org/1999/xlink" xlink:title="standard length" id="ABBRID0EN4AG" xlink:type="simple">SL</abbrev>, Brazil, Mato Grosso, Primavera do Leste, Xingu basin, Rio Culuene, Córrego Xavante <bold>C</bold> LBP 25217, paratype, 30.6 mm <abbrev xmlns:xlink="http://www.w3.org/1999/xlink" xlink:title="standard length" id="ABBRID0ET4AG" xlink:type="simple">SL</abbrev>, Brazil, Pará, Altamira, Xingu basin, Rio Treze de Maio.</p></caption><graphic xmlns:xlink="http://www.w3.org/1999/xlink" xlink:href="zookeys-1164-001_article-102436__-g002.jpg" position="float" orientation="portrait" xlink:type="simple" id="oo_855121.jpg"><uri content-type="original_file" xlink:type="simple">https://binary.pensoft.net/fig/855121</uri></graphic></fig><fig id="F3" position="float" orientation="portrait"><object-id xmlns:xlink="http://www.w3.org/1999/xlink" content-type="doi" xlink:type="simple">10.3897/zookeys.1164.102436.figure3</object-id><object-id xmlns:xlink="http://www.w3.org/1999/xlink" content-type="arpha" xlink:type="simple">C45572FC-D6D3-5D94-AB7D-F27F71AE7FE1</object-id><label>Figure 3.</label><caption><p><italic><tp:taxon-name><tp:taxon-name-part taxon-name-part-type="genus" reg="Phenacogaster">Phenacogaster</tp:taxon-name-part><tp:taxon-name-part taxon-name-part-type="species" reg="lucenae">lucenae</tp:taxon-name-part></tp:taxon-name></italic>, MZUSP 97621, 24.9 mm <abbrev xmlns:xlink="http://www.w3.org/1999/xlink" xlink:title="standard length" id="ABBRID0EP5AG" xlink:type="simple">SL</abbrev>, c&amp;s paratype, lateral view, right side, image flipped. Abbreviations: Aa, anguloarticular; Cm, coronomeckelian; De, dentary; Mx, maxilla; Pmx, premaxilla; Ra, retroarticular. Scale bar: 1 mm.</p></caption><graphic xmlns:xlink="http://www.w3.org/1999/xlink" xlink:href="zookeys-1164-001_article-102436__-g003.jpg" position="float" orientation="portrait" xlink:type="simple" id="oo_855122.jpg"><uri content-type="original_file" xlink:type="simple">https://binary.pensoft.net/fig/855122</uri></graphic></fig></tp:treatment-sec><tp:treatment-sec sec-type="Color in life" id="SECID0EY5AG"><title>Color in life.</title><p>Overall ground coloration yellowish to golden on slightly translucent background (Fig. <xref ref-type="fig" rid="F2">2B, C</xref>). Dorsolateral body region with melanophores along margins of scales. Ventrolateral area less pigmented. Humeral blotch rounded or oval with anterior portion black and posterior edge iridescent yellow to orange. Round black blotch on middle portion of caudal peduncle extending vertically over entire caudal peduncle depth and extending posteriorly to proximal portion of caudal-fin middle rays. Some specimens with bright golden or white patches on posterior portion of caudal peduncle blotch, covering base of caudal-fin rays in upper and lower lobes. Thin line of melanophores between humeral and caudal peduncle blotches. Abdominal cavity, opercular series and portion of infraorbitals covered with guanine. All fins orange to yellowish coloration, with anterior halves of caudal-fin lobes more intensely colored. Posterior tip of caudal and dorsal fins scattered by small dark chromatophores (Fig. <xref ref-type="fig" rid="F2">2B, C</xref>).</p></tp:treatment-sec><tp:treatment-sec sec-type="Sexual dimorphism" id="SECID0EG6AG"><title>Sexual dimorphism.</title><p>Our samples consist of two adult males (MZUSP 97621, 30.4–34.4 mm <abbrev xmlns:xlink="http://www.w3.org/1999/xlink" xlink:title="standard length" id="ABBRID0EM6AG" xlink:type="simple">SL</abbrev>) with hooks on pelvic- and anal-fin rays (Fig. <xref ref-type="fig" rid="F4">4</xref>). Four to six lateralmost branched pelvic-fin rays with five to nine curved hooks on medial edge of rays, one hook per segment towards the tips and more hooks per segment toward the base of the rays. Hooks more developed and frequent on medial regions of branched rays (Fig. <xref ref-type="fig" rid="F4">4A</xref>). Anal-fin rays with four to nine curved hooks on the posterior edges of the last unbranched and the first to eleventh branched fin rays. Fin hooks more developed and abundant on anterior branched rays. In most cases, one pair of small hooks per segment, but occasionally two pairs per segment. Hooks in some cases incipient in the form of bumps. A few rays with additional single hook on the anterior edge of distal portion (Fig. <xref ref-type="fig" rid="F4">4B</xref>).</p><fig id="F4" position="float" orientation="portrait"><object-id xmlns:xlink="http://www.w3.org/1999/xlink" content-type="doi" xlink:type="simple">10.3897/zookeys.1164.102436.figure4</object-id><object-id xmlns:xlink="http://www.w3.org/1999/xlink" content-type="arpha" xlink:type="simple">72F7D3FF-7F4F-54E9-87E0-B7AC4161A5F2</object-id><label>Figure 4.</label><caption><p><italic><tp:taxon-name><tp:taxon-name-part taxon-name-part-type="genus" reg="Phenacogaster">Phenacogaster</tp:taxon-name-part><tp:taxon-name-part taxon-name-part-type="species" reg="lucenae">lucenae</tp:taxon-name-part></tp:taxon-name></italic>, MZUSP 97621, 30.4 mm <abbrev xmlns:xlink="http://www.w3.org/1999/xlink" xlink:title="standard length" id="ABBRID0EPABG" xlink:type="simple">SL</abbrev>, c&amp;s paratype, male <bold>A</bold> pelvic-girdle, ventral view, distal tip of rays damaged <bold>B</bold> anal-fin rays in lateral view. Scale bars: 2 mm.</p></caption><graphic xmlns:xlink="http://www.w3.org/1999/xlink" xlink:href="zookeys-1164-001_article-102436__-g004.jpg" position="float" orientation="portrait" xlink:type="simple" id="oo_855123.jpg"><uri content-type="original_file" xlink:type="simple">https://binary.pensoft.net/fig/855123</uri></graphic></fig></tp:treatment-sec><tp:treatment-sec sec-type="distribution" id="SECID0E3ABG"><title>Distribution and habitat.</title><p><italic><tp:taxon-name><tp:taxon-name-part taxon-name-part-type="genus" reg="Phenacogaster">Phenacogaster</tp:taxon-name-part><tp:taxon-name-part taxon-name-part-type="species" reg="lucenae">lucenae</tp:taxon-name-part></tp:taxon-name></italic> is known from tributaries of the Rio Curuá-Iriri, Rio Culuene, and Rio Suiá-Miçu (upper Xingu basin), tributaries of Rio das Mortes (upper Araguaia basin), and Rio Teles Pires (upper Tapajós basin), Amazon basin, Pará and Mato Grosso states, Brazil (Fig. <xref ref-type="fig" rid="F5">5</xref>). The new species was found in association with marginal vegetation (Fig. <xref ref-type="fig" rid="F6">6</xref>).</p><fig id="F5" position="float" orientation="portrait"><object-id xmlns:xlink="http://www.w3.org/1999/xlink" content-type="doi" xlink:type="simple">10.3897/zookeys.1164.102436.figure5</object-id><object-id xmlns:xlink="http://www.w3.org/1999/xlink" content-type="arpha" xlink:type="simple">E2BE9020-CC30-5CA4-A2CF-303062E9DE26</object-id><label>Figure 5.</label><caption><p>Map showing the distribution of <italic><tp:taxon-name><tp:taxon-name-part taxon-name-part-type="genus" reg="Phenacogaster">Phenacogaster</tp:taxon-name-part><tp:taxon-name-part taxon-name-part-type="species" reg="lucenae">lucenae</tp:taxon-name-part></tp:taxon-name></italic> in the upper Xingu, Tapajós, and Araguaia basins. White star represents the type locality at tributary of Rio Curuá, Xingu basin.</p></caption><graphic xmlns:xlink="http://www.w3.org/1999/xlink" xlink:href="zookeys-1164-001_article-102436__-g005.jpg" position="float" orientation="portrait" xlink:type="simple" id="oo_855124.jpg"><uri content-type="original_file" xlink:type="simple">https://binary.pensoft.net/fig/855124</uri></graphic></fig><fig id="F6" position="float" orientation="portrait"><object-id xmlns:xlink="http://www.w3.org/1999/xlink" content-type="doi" xlink:type="simple">10.3897/zookeys.1164.102436.figure6</object-id><object-id xmlns:xlink="http://www.w3.org/1999/xlink" content-type="arpha" xlink:type="simple">45A42A6A-78A3-55D3-AEA5-F58C8507717C</object-id><label>Figure 6.</label><caption><p>Habitats of <italic><tp:taxon-name><tp:taxon-name-part taxon-name-part-type="genus" reg="Phenacogaster">Phenacogaster</tp:taxon-name-part><tp:taxon-name-part taxon-name-part-type="species" reg="lucenae">lucenae</tp:taxon-name-part></tp:taxon-name></italic><bold>A</bold> Rio Treze de Maio, Xingu basin, Altamira, Pará, Brazil, <named-content xmlns:xlink="http://www.w3.org/1999/xlink" content-type="dwc:verbatimCoordinates" xlink:type="simple"><named-content content-type="geo-json" specific-use="{&#34;type&#34;:&#34;Point&#34;,&#34;coordinates&#34;:[-55.035861,-8.651917]}" id="NCID0EFDBG" xlink:type="simple">08°39'06.9"S, 55°02'09.1"W</named-content></named-content> (LBP 25217) <bold>B</bold> Córrego Xavante, Rio Culuene, Xingu basin, Mato Grosso, Primavera do Leste, Brazil, <named-content xmlns:xlink="http://www.w3.org/1999/xlink" content-type="dwc:verbatimCoordinates" xlink:type="simple"><named-content content-type="geo-json" specific-use="{&#34;type&#34;:&#34;Point&#34;,&#34;coordinates&#34;:[-53.927222,-14.640000]}" id="NCID0EPDBG" xlink:type="simple">14°38'24"S, 53°55'38"W</named-content></named-content> (LBP 30738). Photographs by CS Souza.</p></caption><graphic xmlns:xlink="http://www.w3.org/1999/xlink" xlink:href="zookeys-1164-001_article-102436__-g006.jpg" position="float" orientation="portrait" xlink:type="simple" id="oo_855125.jpg"><uri content-type="original_file" xlink:type="simple">https://binary.pensoft.net/fig/855125</uri></graphic></fig></tp:treatment-sec><tp:treatment-sec sec-type="etymology" id="SECID0EZDBG"><title>Etymology.</title><p><italic><tp:taxon-name><tp:taxon-name-part taxon-name-part-type="genus" reg="Phenacogaster">Phenacogaster</tp:taxon-name-part><tp:taxon-name-part taxon-name-part-type="species" reg="lucenae">lucenae</tp:taxon-name-part></tp:taxon-name></italic> is named in honor of Dr. Zilda Margarete Seixas de Lucena, an eminent ichthyologist who has significantly contributed to our knowledge of <italic><tp:taxon-name><tp:taxon-name-part taxon-name-part-type="genus" reg="Phenacogaster">Phenacogaster</tp:taxon-name-part></tp:taxon-name></italic> taxonomy. A noun in genitive case.</p></tp:treatment-sec><tp:treatment-sec sec-type="conservation status" id="SECID0EREBG"><title>Conservation status.</title><p><italic><tp:taxon-name><tp:taxon-name-part taxon-name-part-type="genus" reg="Phenacogaster">Phenacogaster</tp:taxon-name-part><tp:taxon-name-part taxon-name-part-type="species" reg="lucenae">lucenae</tp:taxon-name-part></tp:taxon-name></italic> is found in the upper Xingu, Araguaia, and Tapajós basins, where specimens were collected during focused expeditions. Although deforestation and hydroelectric plants have affected the region, 18 specimens of <italic><tp:taxon-name><tp:taxon-name-part taxon-name-part-type="genus" reg="Phenacogaster">P.</tp:taxon-name-part><tp:taxon-name-part taxon-name-part-type="species" reg="lucenae">lucenae</tp:taxon-name-part></tp:taxon-name></italic> have been collected in recent years (2021–2022), demonstrating a likely high resilience to anthropogenic impacts. Therefore, we suggest the categorization Least Concern (<abbrev xmlns:xlink="http://www.w3.org/1999/xlink" xlink:title="Least Concern" id="ABBRID0ENFBG" xlink:type="simple">LC</abbrev>) according to the International Union for Conservation of Nature criteria (IUCN 2014, Standards and Petitions Subcommittee).</p></tp:treatment-sec><tp:treatment-sec sec-type="material" id="SECID0ERFBG"><title>Comparative material examined.</title><p><bold><italic><tp:taxon-name><tp:taxon-name-part taxon-name-part-type="genus" reg="Phenacogaster">Phenacogaster</tp:taxon-name-part><tp:taxon-name-part taxon-name-part-type="species" reg="capitulata">capitulata</tp:taxon-name-part></tp:taxon-name></italic></bold>: LBP 17802 (6, 27.38–31.97 mm <abbrev xmlns:xlink="http://www.w3.org/1999/xlink" xlink:title="standard length" id="ABBRID0EFGBG" xlink:type="simple">SL</abbrev>), Peru, Pucallpa, Coronel Portillo, Ucayali basin, <named-content xmlns:xlink="http://www.w3.org/1999/xlink" content-type="dwc:verbatimCoordinates" xlink:type="simple"><named-content content-type="geo-json" specific-use="{&#34;type&#34;:&#34;Point&#34;,&#34;coordinates&#34;:[-74.801194,-8.595611]}" id="NCID0EMGBG" xlink:type="simple">08°35'44.2"S, 74°48'04.3"W</named-content></named-content>, 18 Jun 2013, R. Britzke. <bold><italic><tp:taxon-name><tp:taxon-name-part taxon-name-part-type="genus" reg="Phenacogaster">P.</tp:taxon-name-part><tp:taxon-name-part taxon-name-part-type="species" reg="napoatilis">napoatilis</tp:taxon-name-part></tp:taxon-name></italic></bold>: MZUSP 38667 (9, 21.5–35 mm <abbrev xmlns:xlink="http://www.w3.org/1999/xlink" xlink:title="standard length" id="ABBRID0E4GBG" xlink:type="simple">SL</abbrev>), Equador, Napo, Napo basin, Rio Jatuncocha, 2km above Laguna Jatuncocha, <named-content xmlns:xlink="http://www.w3.org/1999/xlink" content-type="dwc:verbatimCoordinates" xlink:type="simple"><named-content content-type="geo-json" specific-use="{&#34;type&#34;:&#34;Point&#34;,&#34;coordinates&#34;:[-75.517778,-1.050000]}" id="NCID0EEHBG" xlink:type="simple">1°3'0.00"S, 75°31'4.0"W</named-content></named-content>, 26 Oct 1981, D. Stewart &amp; M. Ibarra. <bold><italic><tp:taxon-name><tp:taxon-name-part taxon-name-part-type="genus" reg="Phenacogaster">P.</tp:taxon-name-part><tp:taxon-name-part taxon-name-part-type="species" reg="ojitata">ojitata</tp:taxon-name-part></tp:taxon-name></italic></bold>: MZUSP 30551 (36.3 mm <abbrev xmlns:xlink="http://www.w3.org/1999/xlink" xlink:title="standard length" id="ABBRID0EVHBG" xlink:type="simple">SL</abbrev>), Brazil, Pará, Rio Curuá, Serra do Cachimbo, rodovia Santarém- Cuiabá, poço de cachoeira, <named-content xmlns:xlink="http://www.w3.org/1999/xlink" content-type="dwc:verbatimCoordinates" xlink:type="simple"><named-content content-type="geo-json" specific-use="{&#34;type&#34;:&#34;Point&#34;,&#34;coordinates&#34;:[-54.866667,-9.366667]}" id="NCID0E3HBG" xlink:type="simple">09°22'0.0"S, 54°52'0.0"W</named-content></named-content>, 15 Aug 1984, M Goulding. MZUSP 97588 (9, 30.5–48.8 mm <abbrev xmlns:xlink="http://www.w3.org/1999/xlink" xlink:title="standard length" id="ABBRID0EBIBG" xlink:type="simple">SL</abbrev>), Brazil, Pará, Altamira, Xingu basin, Rio Curuá, na ponte da BR163, <named-content xmlns:xlink="http://www.w3.org/1999/xlink" content-type="dwc:verbatimCoordinates" xlink:type="simple"><named-content content-type="geo-json" specific-use="{&#34;type&#34;:&#34;Point&#34;,&#34;coordinates&#34;:[-55.988889,-8.898333]}" id="NCID0EIIBG" xlink:type="simple">08°53'54"S, 55°59'20"W</named-content></named-content>, 29 Oct 2007, J. Birindelli, L. Sousa, A. Netto-Ferreira, M. Sabaj, N. Lujan. MZUSP 100922 (22, 28.4–33.5 mm <abbrev xmlns:xlink="http://www.w3.org/1999/xlink" xlink:title="standard length" id="ABBRID0ENIBG" xlink:type="simple">SL</abbrev>; 2 d&amp;c, 31.2–30.5 mm <abbrev xmlns:xlink="http://www.w3.org/1999/xlink" xlink:title="standard length" id="ABBRID0ERIBG" xlink:type="simple">SL</abbrev>), Brazil, Pará, Rio Curuá, Serra do Cachimbo, rodovia Santarém-Cuiabá, poço de cachoeira. <bold><italic><tp:taxon-name><tp:taxon-name-part taxon-name-part-type="genus" reg="Phenacogaster">P.</tp:taxon-name-part><tp:taxon-name-part taxon-name-part-type="species" reg="retropinna">retropinna</tp:taxon-name-part></tp:taxon-name></italic></bold>: LBP 15676 (105, 21.5–43.3 mm <abbrev xmlns:xlink="http://www.w3.org/1999/xlink" xlink:title="standard length" id="ABBRID0EBJBG" xlink:type="simple">SL</abbrev>), Brazil, Mato Grosso, Ribeirão Cascalheira, Xingu basin, Córrego do Gato, <named-content xmlns:xlink="http://www.w3.org/1999/xlink" content-type="dwc:verbatimCoordinates" xlink:type="simple"><named-content content-type="geo-json" specific-use="{&#34;type&#34;:&#34;Point&#34;,&#34;coordinates&#34;:[-51.921861,-13.153778]}" id="NCID0EIJBG" xlink:type="simple">13°09'13.6"S, 51°55'18.7"W</named-content></named-content>, 30 Jul 2012, C. Oliveira, M. Taylor, G. Silva, J. Henriques. LBP 25926 (2, 33.6–36.4 mm <abbrev xmlns:xlink="http://www.w3.org/1999/xlink" xlink:title="standard length" id="ABBRID0ENJBG" xlink:type="simple">SL</abbrev>), Brazil, Mato Grosso, Paranatinga, Xingu basin, Rio Culuene, <named-content xmlns:xlink="http://www.w3.org/1999/xlink" content-type="dwc:verbatimCoordinates" xlink:type="simple"><named-content content-type="geo-json" specific-use="{&#34;type&#34;:&#34;Point&#34;,&#34;coordinates&#34;:[-53.261167,-13.847444]}" id="NCID0EUJBG" xlink:type="simple">13°50'50.8"S, 53°15'40.2"W</named-content></named-content>, 24 Jan 2018, N.F. Junior, N. Estevão, F.A. Machado. MZUSP 30550 (12, 18.5–30.5 mm <abbrev xmlns:xlink="http://www.w3.org/1999/xlink" xlink:title="standard length" id="ABBRID0EZJBG" xlink:type="simple">SL</abbrev>), Brazil, Mato Grosso, Gaúcha do Norte, Rio Xingu, mouth of Rio Culuene and Sete de Setembro, <named-content xmlns:xlink="http://www.w3.org/1999/xlink" content-type="dwc:verbatimCoordinates" xlink:type="simple"><named-content content-type="geo-json" specific-use="{&#34;type&#34;:&#34;Point&#34;,&#34;coordinates&#34;:[-52.816667,-12.933333]}" id="NCID0EAKBG" xlink:type="simple">12°56'0.0"S, 52°49'0.0"W</named-content></named-content>, 23 Jul 1984, M. Goulding, Portugal &amp; Carvalho. MZUSP 81267 (17, 32.9–39.2 mm <abbrev xmlns:xlink="http://www.w3.org/1999/xlink" xlink:title="standard length" id="ABBRID0EFKBG" xlink:type="simple">SL</abbrev>), Brazil, Amazonas, Rio Negro, <named-content xmlns:xlink="http://www.w3.org/1999/xlink" content-type="dwc:verbatimCoordinates" xlink:type="simple"><named-content content-type="geo-json" specific-use="{&#34;type&#34;:&#34;Point&#34;,&#34;coordinates&#34;:[-69.900833,0.272778]}" id="NCID0EMKBG" xlink:type="simple">00°16'22.0"N, 69°54'3.0"W</named-content></named-content>, 7 Nov 2002, F. Lima et al. MZUSP 99771 (14, 32.0– 40.3 mm <abbrev xmlns:xlink="http://www.w3.org/1999/xlink" xlink:title="standard length" id="ABBRID0ERKBG" xlink:type="simple">SL</abbrev>), Brazil, Mato Grosso, Aripuanã, Madeira basin, Rio Aripuanã, Balneário Primavera, a jusante do salto de Dardanelos, <named-content xmlns:xlink="http://www.w3.org/1999/xlink" content-type="dwc:verbatimCoordinates" xlink:type="simple"><named-content content-type="geo-json" specific-use="{&#34;type&#34;:&#34;Point&#34;,&#34;coordinates&#34;:[-59.448611,-10.165000]}" id="NCID0EYKBG" xlink:type="simple">10°09'54"S, 59°26'55"W</named-content></named-content>, 12 Dec 2004, F. Machado, C. Leite, N. Silva, R. Rosa. <bold><italic><tp:taxon-name><tp:taxon-name-part taxon-name-part-type="genus" reg="Phenacogaster">P.</tp:taxon-name-part><tp:taxon-name-part taxon-name-part-type="species" reg="tegata">tegata</tp:taxon-name-part></tp:taxon-name></italic></bold>: LBP 7606 (16, 21.7–31.8 mm <abbrev xmlns:xlink="http://www.w3.org/1999/xlink" xlink:title="standard length" id="ABBRID0EOLBG" xlink:type="simple">SL</abbrev>), Brazil, Mato Grosso, Barão de Melgaço, Paraguay basin, Lagoa Marginal rio Cuiabá, <named-content xmlns:xlink="http://www.w3.org/1999/xlink" content-type="dwc:verbatimCoordinates" xlink:type="simple"><named-content content-type="geo-json" specific-use="{&#34;type&#34;:&#34;Point&#34;,&#34;coordinates&#34;:[-55.806972,-16.194306]}" id="NCID0EVLBG" xlink:type="simple">16°11'39.5"S, 55°48'25.1"W</named-content></named-content>, 29 Jan 2021, C. Oliveira, G.A. Lopez, R. Britzke. LBP 7641 (6, 35.8–39.1 mm <abbrev xmlns:xlink="http://www.w3.org/1999/xlink" xlink:title="standard length" id="ABBRID0E1LBG" xlink:type="simple">SL</abbrev>), Brazil, Mato Grosso, Santo Antonio do Leverger, Paraguay basin, <named-content xmlns:xlink="http://www.w3.org/1999/xlink" content-type="dwc:verbatimCoordinates" xlink:type="simple"><named-content content-type="geo-json" specific-use="{&#34;type&#34;:&#34;Point&#34;,&#34;coordinates&#34;:[-55.512361,-15.767722]}" id="NCID0EBMBG" xlink:type="simple">15°46'03.8"S, 55°30'44.5"W</named-content></named-content>, 01 Mar 2009, M. Mehanna, P.A. Campos. MZUSP 35889 (5, 26.9–37.9 mm <abbrev xmlns:xlink="http://www.w3.org/1999/xlink" xlink:title="standard length" id="ABBRID0EGMBG" xlink:type="simple">SL</abbrev>), Brazil, Mato Grosso, Itiquira, Paraguay basin, Rio Piquiri, faz. Santo Antônio do Paraíso, <named-content xmlns:xlink="http://www.w3.org/1999/xlink" content-type="dwc:verbatimCoordinates" xlink:type="simple"><named-content content-type="geo-json" specific-use="{&#34;type&#34;:&#34;Point&#34;,&#34;coordinates&#34;:[-54.150000,-17.200000]}" id="NCID0ENMBG" xlink:type="simple">17°12'0.0"S, 54°9"0.0"W</named-content></named-content>, J.H.B. Medeiros, J.C. Oliveira. MZUSP 96694 (10, 24.8–27.7 mm <abbrev xmlns:xlink="http://www.w3.org/1999/xlink" xlink:title="standard length" id="ABBRID0ESMBG" xlink:type="simple">SL</abbrev>), Brazil, Mato Grosso, Barão do Melgaço, Paraguay basin, Rio Mutum.<named-content xmlns:xlink="http://www.w3.org/1999/xlink" content-type="dwc:verbatimCoordinates" xlink:type="simple"><named-content content-type="geo-json" specific-use="{&#34;type&#34;:&#34;Point&#34;,&#34;coordinates&#34;:[-55.833056,-16.325000]}" id="NCID0EZMBG" xlink:type="simple">16°19'30"S, 55°49'59"W</named-content></named-content>, F.A. Machado et al.</p></tp:treatment-sec><ref-list><ref id="B33"><mixed-citation xmlns:xlink="http://www.w3.org/1999/xlink" xlink:type="simple"><person-group><name name-style="western"><surname>Souza</surname><given-names>CS</given-names></name><name name-style="western"><surname>Melo</surname><given-names>BF</given-names></name><name name-style="western"><surname>Mattox</surname><given-names>GM</given-names></name><name name-style="western"><surname>Oliveira</surname><given-names>C</given-names></name></person-group> (<year>2022</year>) Phylogenomic analysis of the Neotropical fish subfamily <tp:taxon-name><tp:taxon-name-part taxon-name-part-type="subfamily">Characinae</tp:taxon-name-part></tp:taxon-name> using ultraconserved elements (<tp:taxon-name><tp:taxon-name-part taxon-name-part-type="subclass">Teleostei</tp:taxon-name-part></tp:taxon-name>: <tp:taxon-name><tp:taxon-name-part taxon-name-part-type="family">Characidae</tp:taxon-name-part></tp:taxon-name>). Molecular Phylogenetics and Evolution 171: 107462. <ext-link xlink:href="10.1016/j.ympev.2022.107462" ext-link-type="doi" xlink:type="simple">https://doi.org/10.1016/j.ympev.2022.107462</ext-link></mixed-citation></ref></ref-list></tp:taxon-treatment>
